# Supplementary material for: Estimation of the carrier frequencies and proportions of potential patients by detecting causative gene variants associated with autosomal recessive bone dysplasia using a whole-genome reference panel of Japanese individuals
Source: Hum Genome Var. 2021 Jan 15;8:2. doi: 10.1038/s41439-020-00133-7 (PMC7810679; doi:10.1038/s41439-020-00133-7)
Supplement: Supplementary file 1 — Table S1 [file 41439_2020_133_MOESM1_ESM.xlsx]

## Sheet: Sheet1
Supplementary tabel 1. Possible pathogenic variants in the 36 genes of 73 bone dysplasia in 3.5KJPNv2.
Gene	Variation	Functional category	Genomic location		dbSNP	3.5KJPN genotype count			3.5KJPN allele frequency	Carrier Freq.	gnomAD ALL*	gnomAD AFR*	gnomAD AMR*	gnomAD ASJ*	gnomAD EAS*	gnomAD FIN*	gnomAD NFE*	gnomAD OTH*	InterVar**	Mutation database		Classification	set****
			Chr	Position (GRCh37/hg19)		RefRef	Het	AltAlt												ClinVar**	HGMD***
Osteogenesis Imperfecta
BMP1	c.G1639T:p.Glu547*	stopgain	8	22052432		3551	1	0	0.000141	0.00028196									InterVar: Pathogenic PVS1=1 PS=[0, 0, 0, 0, 0] PM=[0, 1, 0, 0, 0, 0, 0] PP=[0, 0, 1, 0, 0, 0] BA1=0 BS=[0, 0, 0, 0, 0] BP=[0, 0, 0, 0, 0, 0, 0, 0]			P_interpreted	2
	c.2826+2T>C	splicing	8	22067210		3551	1	0	0.000141	0.00028196									InterVar: Pathogenic PVS1=1 PS=[0, 0, 0, 0, 0] PM=[0, 1, 0, 0, 0, 0, 0] PP=[0, 0, 1, 0, 0, 0] BA1=0 BS=[0, 0, 0, 0, 0] BP=[0, 0, 0, 0, 0, 0, 0, 0]			P_interpreted	2
	c.G626T:p.Gly209Val	nonsynonymous SNV	8	22034548		3551	1	0	0.000141	0.00028196		0.00141		0.00281602					InterVar: Likely pathogenic PVS1=0 PS=[0, 0, 0, 0, 0] PM=[1, 1, 0, 0, 0, 0, 0] PP=[0, 1, 1, 0, 0, 0] BA1=0 BS=[0, 0, 0, 0, 0] BP=[0, 0, 0, 0, 0, 0, 0, 0]			LP_interpreted	2
	c.668delA:p.His223fs	frameshift deletion	8	22034590		3551	1	0	0.000141	0.00028196									InterVar: Likely pathogenic PVS1=1 PS=[0, 0, 0, 0, 0] PM=[0, 1, 0, 0, 0, 0, 0] PP=[0, 0, 0, 0, 0, 0] BA1=0 BS=[0, 0, 0, 0, 0] BP=[0, 0, 0, 0, 0, 0, 0, 0]			LP_interpreted	2
	c.671delA:p.Glu224fs	frameshift deletion	8	22034593		3551	1	0	0.000141	0.00028196									InterVar: Likely pathogenic PVS1=1 PS=[0, 0, 0, 0, 0] PM=[0, 1, 0, 0, 0, 0, 0] PP=[0, 0, 0, 0, 0, 0] BA1=0 BS=[0, 0, 0, 0, 0] BP=[0, 0, 0, 0, 0, 0, 0, 0]			LP_interpreted	2
	c.C831A:p.Phe277Leu	nonsynonymous SNV	8	22035465		3551	1	0	0.000141	0.00028196									InterVar: Likely pathogenic PVS1=0 PS=[0, 0, 0, 0, 0] PM=[1, 1, 0, 0, 0, 0, 0] PP=[0, 1, 1, 0, 0, 0] BA1=0 BS=[0, 0, 0, 0, 0] BP=[0, 0, 0, 0, 0, 0, 0, 0]			LP_interpreted	2
	c.G850T:p.Asp284Tyr	nonsynonymous SNV	8	22037231		3551	1	0	0.000141	0.00028196									InterVar: Likely pathogenic PVS1=0 PS=[0, 0, 0, 0, 0] PM=[1, 1, 0, 0, 0, 0, 0] PP=[0, 1, 1, 0, 0, 0] BA1=0 BS=[0, 0, 0, 0, 0] BP=[0, 0, 0, 0, 0, 0, 0, 0]			LP_interpreted	2
	c.A1640G:p.Glu547G	nonsynonymous SNV	8	22052975	rs764357220	3551	1	0	0.000141	0.00028196									InterVar: Likely pathogenic PVS1=0 PS=[0, 0, 0, 0, 0] PM=[1, 1, 0, 0, 0, 0, 0] PP=[0, 1, 1, 0, 0, 0] BA1=0 BS=[0, 0, 0, 0, 0] BP=[0, 0, 0, 0, 0, 0, 0, 0]			LP_interpreted	2
	c.G1757A:p.Arg586His	nonsynonymous SNV	8	22053092	rs755936351	3551	1	0	0.000141	0.00028196	3.241e-05	0	0	0	0	0.0003	0	0	InterVar: Likely pathogenic PVS1=0 PS=[0, 0, 0, 0, 0] PM=[1, 1, 0, 0, 0, 0, 0] PP=[0, 1, 1, 0, 0, 0] BA1=0 BS=[0, 0, 0, 0, 0] BP=[0, 0, 0, 0, 0, 0, 0, 0]			LP_interpreted	2
	c.G2137A:p.Gly713Ser	nonsynonymous SNV	8	22059345	rs148687489	3551	1	0	0.000141	0.00028196	0.0002	0.0007	0	0	0	0	0	0	InterVar: Likely pathogenic PVS1=0 PS=[0, 0, 0, 0, 0] PM=[1, 1, 0, 0, 0, 0, 0] PP=[0, 1, 1, 0, 0, 0] BA1=0 BS=[0, 1, 0, 0, 0] BP=[0, 0, 0, 0, 0, 0, 0, 0]			LP_interpreted	2
LEPRE1	c.C1726T:p.Gln576*	stopgain	1	43213983		3551	1	0	0.000141	0.00028196									InterVar: Pathogenic PVS1=1 PS=[0, 0, 0, 0, 0] PM=[0, 1, 0, 0, 0, 0, 0] PP=[0, 0, 1, 0, 0, 0] BA1=0 BS=[0, 0, 0, 0, 0] BP=[0, 0, 0, 0, 0, 0, 0, 0]			P_interpreted	2
	c.G1840Ala:p.Ala614Thr	nonsynonymous SNV	1	43213468	rs868224632	3551	1	0	0.000141	0.00028196		0.000282	0.000563841						InterVar: Likely pathogenic PVS1=0 PS=[0, 0, 0, 0, 0] PM=[1, 1, 0, 0, 1, 0, 0] PP=[0, 0, 1, 0, 0, 0] BA1=0 BS=[0, 0, 0, 0, 0] BP=[0, 0, 0, 0, 0, 0, 0, 0]			LP_interpreted	2
CRTAP	c.621+1G>A	splicing	3	33161986	rs775720622	3550	2	0	0.000282	0.000563841			0.000563841						InterVar: Pathogenic PVS1=1 PS=[0, 0, 0, 0, 0] PM=[0, 1, 0, 0, 0, 0, 0] PP=[0, 0, 1, 0, 0, 0] BA1=0 BS=[0, 0, 0, 0, 0] BP=[0, 0, 0, 0, 0, 0, 0, 0]			P_interpreted	2
PPIB(0)
PLOD2	c.C1483T:p.Arg495*	stopgain	3	145796920		3551	1	0	0.000141	0.00028196									InterVar: Pathogenic PVS1=1 PS=[0, 0, 0, 0, 0] PM=[0, 1, 0, 0, 0, 0, 0] PP=[0, 0, 1, 0, 0, 0] BA1=0 BS=[0, 0, 0, 0, 0] BP=[0, 0, 0, 0, 0, 0, 0, 0]			P_interpreted	2
	c.C160T:p.Arg54*	stopgain	3	145841966	rs780902890	3551	1	0	0.000141	0.00028196									InterVar: Pathogenic PVS1=1 PS=[0, 0, 0, 0, 0] PM=[0, 1, 0, 0, 0, 0, 0] PP=[0, 0, 1, 0, 0, 0] BA1=0 BS=[0, 0, 0, 0, 0] BP=[0, 0, 0, 0, 0, 0, 0, 0]			P_interpreted	2
SERPINH1	c.C230T:p.Ser77Leu	nonsynonymous SNV	11	75277624		3543	9	0	0.001267	0.00253079									InterVar: Likely pathogenic PVS1=0 PS=[0, 0, 0, 0, 0] PM=[1, 1, 0, 0, 0, 0, 0] PP=[0, 1, 1, 0, 0, 0] BA1=0 BS=[0, 0, 0, 0, 0] BP=[0, 0, 0, 0, 0, 0, 0, 0]			LP_interpreted	2
	c.G655A:p.Val219Met	nonsynonymous SNV	11	75279808		3550	2	0	0.000282	0.000563841									InterVar: Likely pathogenic PVS1=0 PS=[0, 0, 0, 0, 0] PM=[1, 1, 0, 0, 0, 0, 0] PP=[0, 1, 1, 0, 0, 0] BA1=0 BS=[0, 0, 0, 0, 0] BP=[0, 0, 0, 0, 0, 0, 0, 0]			LP_interpreted	2
	c.C680Thr:p.Thr227Ile	nonsynonymous SNV	11	75279833		3551	1	0	0.000141	0.00028196									InterVar: Likely pathogenic PVS1=0 PS=[0, 0, 0, 0, 0] PM=[1, 1, 0, 0, 0, 0, 0] PP=[0, 1, 1, 0, 0, 0] BA1=0 BS=[0, 0, 0, 0, 0] BP=[0, 0, 0, 0, 0, 0, 0, 0]			LP_interpreted	2
	c.A731T:p.Asn244Ile	nonsynonymous SNV	11	75279993		3550	2	0	0.000282	0.000563841									InterVar: Likely pathogenic PVS1=0 PS=[0, 0, 0, 0, 0] PM=[1, 1, 0, 0, 0, 0, 0] PP=[0, 1, 1, 0, 0, 0] BA1=0 BS=[0, 0, 0, 0, 0] BP=[0, 0, 0, 0, 0, 0, 0, 0]			LP_interpreted	2
	c.G766A:p.Val256Met	nonsynonymous SNV	11	75280028	rs749664592	3551	1	0	0.000141	0.00028196									InterVar: Likely pathogenic PVS1=0 PS=[0, 0, 0, 0, 0] PM=[1, 1, 0, 0, 0, 0, 0] PP=[0, 1, 1, 0, 0, 0] BA1=0 BS=[0, 0, 0, 0, 0] BP=[0, 0, 0, 0, 0, 0, 0, 0]			LP_interpreted	2
	c.G1016T:p.Arg339Leu	nonsynonymous SNV	11	75282887	rs535510332	3551	1	0	0.000141	0.00028196									InterVar: Likely pathogenic PVS1=0 PS=[0, 0, 0, 0, 0] PM=[1, 1, 0, 0, 1, 0, 0] PP=[0, 1, 0, 0, 0, 0] BA1=0 BS=[0, 0, 0, 0, 0] BP=[0, 0, 0, 0, 0, 0, 0, 0]			LP_interpreted	2
	c.C1046T:p.Ala349Val	nonsynonymous SNV	11	75282917		3547	5	0	0.000704	0.00140701									InterVar: Likely pathogenic PVS1=0 PS=[0, 0, 0, 0, 0] PM=[1, 1, 0, 0, 0, 0, 0] PP=[0, 1, 1, 0, 0, 0] BA1=0 BS=[0, 0, 0, 0, 0] BP=[0, 0, 0, 0, 0, 0, 0, 0]			LP_interpreted	2
	c.G1060Ala:p.Ala354Thr	nonsynonymous SNV	11	75282931	rs369550626	3551	1	0	0.000141	0.00028196	3.231e-05	0.0001	0	0	0	0	0	0	InterVar: Likely pathogenic PVS1=0 PS=[0, 0, 0, 0, 0] PM=[1, 1, 0, 0, 0, 0, 0] PP=[0, 1, 1, 0, 0, 0] BA1=0 BS=[0, 0, 0, 0, 0] BP=[0, 0, 0, 0, 0, 0, 0, 0]			LP_interpreted	2
FKBP10	c.G1723C:p.Glu575Gln	nonsynonymous SNV	17	39978634		3551	1	0	0.000141	0.00028196									InterVar: Likely pathogenic PVS1=0 PS=[0, 0, 0, 0, 0] PM=[1, 1, 0, 0, 1, 0, 0] PP=[0, 0, 0, 0, 0, 0] BA1=0 BS=[0, 0, 0, 0, 0] BP=[0, 0, 0, 0, 0, 0, 0, 0]			LP_interpreted	2
SERPINF1	c.284-2A>G	splicing	17	1674321	rs113947687	3547	5	0	0.000704	0.00140701									InterVar: Pathogenic PVS1=1 PS=[0, 0, 0, 0, 0] PM=[0, 1, 0, 0, 0, 0, 0] PP=[0, 0, 1, 0, 0, 0] BA1=0 BS=[0, 0, 0, 0, 0] BP=[0, 0, 0, 0, 0, 0, 0, 0]			P_interpreted	2
	c.C167G:p.Ala56G	nonsynonymous SNV	17	1673228	rs76119062	3465	86	1	0.012387	0.0244671	0.0004	0	0	0	0.0037	0.0017	6.676e-05	0	InterVar: Uncertain significance PVS1=0 PS=[0, 0, 0, 0, 0] PM=[1, 1, 0, 0, 0, 0, 0] PP=[0, 0, 0, 0, 0, 0] BA1=0 BS=[0, 0, 0, 0, 0] BP=[0, 0, 0, 0, 0, 0, 0, 0]	.	DM	p_hgmd	4
SEC24D	c.C904T:p.Gln302*	stopgain	4	119727007	rs770892912	3551	1	0	0.000141	0.00028196									InterVar: Pathogenic PVS1=1 PS=[0, 0, 0, 0, 0] PM=[0, 1, 0, 0, 0, 0, 0] PP=[0, 0, 1, 0, 0, 0] BA1=0 BS=[0, 0, 0, 0, 0] BP=[0, 0, 0, 0, 0, 0, 0, 0]	.	.	P_interpreted	2
WNT1(0)
CREB3L1(0)
SP7(0)
Hypophosphatemic rickets
DMP1(0)
ENPP1	c.C860T:p.Ser287Phe	nonsynonymous SNV	6	132181591	rs190947144	3548	4	0	0.000563	0.00112537	0.0006	0.0001	0	0	0	0.0017	0.0009	0	InterVar: Uncertain significance PVS1=0 PS=[0, 0, 0, 0, 0] PM=[1, 1, 0, 0, 0, 0, 0] PP=[0, 0, 0, 0, 0, 0] BA1=0 BS=[0, 0, 0, 0, 0] BP=[0, 0, 0, 1, 0, 0, 0, 0]		DM	p_hgmd	4
	c.C2662T:p.Arg888Trp	nonsynonymous SNV	6	132211535	rs184483616	3551	1	0	0.000141	0.00028196	3.229e-05	0	0	0	0	0	6.661e-05	0	InterVar: Uncertain significance PVS1=0 PS=[0, 0, 0, 0, 0] PM=[1, 1, 0, 0, 0, 0, 0] PP=[0, 0, 1, 0, 0, 0] BA1=0 BS=[0, 0, 0, 0, 0] BP=[0, 0, 0, 0, 0, 0, 0, 0]		DM	p_hgmd	4
SLC34A3(0)
Metaphyseal dysplasia
POP1	c.1362+1G>A	splicing	8	99149183		3550	2	0	0.000282	0.000563841									InterVar: Pathogenic PVS1=1 PS=[0, 0, 0, 0, 0] PM=[0, 1, 0, 0, 0, 0, 0] PP=[0, 0, 1, 0, 0, 0] BA1=0 BS=[0, 0, 0, 0, 0] BP=[0, 0, 0, 0, 0, 0, 0, 0]			P_interpreted	2
	c.C1801T:p.Gln601*	stopgain	8	99161133		3551	1	0	0.000141	0.00028196									InterVar: Pathogenic PVS1=1 PS=[0, 0, 0, 0, 0] PM=[0, 1, 0, 0, 0, 0, 0] PP=[0, 0, 1, 0, 0, 0] BA1=0 BS=[0, 0, 0, 0, 0] BP=[0, 0, 0, 0, 0, 0, 0, 0]			P_interpreted	2
SBDS(0)
Mucopolysaccharidosis
ARSB	c.C571T:p.Arg191*	stopgain	5	78260358	rs371886102	3551	1	0	0.000141	0.00028196									InterVar: Pathogenic PVS1=1 PS=[0, 0, 0, 0, 0] PM=[0, 1, 0, 0, 0, 0, 0] PP=[0, 0, 1, 0, 1, 0] BA1=0 BS=[0, 0, 0, 0, 0] BP=[0, 0, 0, 0, 0, 0, 0, 0]	P	DM	P_reported	1
GALNS	c.C469A:p.Pro157Thr	nonsynonymous SNV	16	88904145	rs781439830	3551	1	0	0.000141	0.00028196									InterVar: Likely pathogenic PVS1=0 PS=[0, 0, 0, 0, 0] PM=[1, 1, 0, 0, 0, 0, 0] PP=[0, 0, 1, 0, 1, 0] BA1=0 BS=[0, 0, 0, 0, 0] BP=[0, 0, 0, 0, 0, 0, 0, 0]	LP	DM	LP_reported	1
	c.C286T:p.Arg96Trp	nonsynonymous SNV	16	88908356	rs1028668536	3551	1	0	0.000141	0.00028196									InterVar: Likely pathogenic PVS1=0 PS=[0, 0, 0, 0, 0] PM=[1, 1, 0, 0, 0, 0, 0] PP=[0, 0, 1, 0, 1, 0] BA1=0 BS=[0, 0, 0, 0, 0] BP=[0, 0, 0, 0, 0, 0, 0, 0]	P	DM	LP_reported	1
	c.A629T:p.Asn210Ile	nonsynonymous SNV	16	88902631		3551	1	0	0.000141	0.00028196									InterVar: Likely pathogenic PVS1=0 PS=[0, 0, 0, 0, 0] PM=[1, 1, 0, 0, 1, 0, 0] PP=[0, 0, 1, 0, 0, 0] BA1=0 BS=[0, 0, 0, 0, 0] BP=[0, 0, 0, 0, 0, 0, 0, 0]			LP_interpreted	2
	c.C377A:p.Ser126*	stopgain	16	88907463		3551	1	0	0.000141	0.00028196									InterVar: Pathogenic PVS1=1 PS=[0, 0, 0, 0, 0] PM=[0, 1, 0, 0, 0, 0, 0] PP=[0, 0, 1, 0, 0, 0] BA1=0 BS=[0, 0, 0, 0, 0] BP=[0, 0, 0, 0, 0, 0, 0, 0]			P_interpreted	2
	c.C775T:p.Arg259Trp	nonsynonymous SNV	16	88902134	rs775300515	3551	1	0	0.000141	0.00028196									InterVar: Uncertain significance PVS1=0 PS=[0, 0, 0, 0, 0] PM=[1, 1, 0, 0, 0, 0, 0] PP=[0, 0, 1, 0, 0, 0] BA1=0 BS=[0, 0, 0, 0, 0] BP=[0, 0, 0, 0, 0, 0, 0, 0]		DM	p_hgmd	4
GLB1	c.155+1G>A	splicing	3	33114035	rs778423653	3551	1	0	0.000141	0.00028196	3.227e-05	0.0001	0	0	0	0	0	0	InterVar: Pathogenic PVS1=1 PS=[0, 0, 0, 0, 0] PM=[0, 1, 0, 0, 0, 0, 0] PP=[0, 0, 1, 0, 1, 0] BA1=0 BS=[0, 0, 0, 0, 0] BP=[0, 0, 0, 0, 0, 0, 0, 0]	P	DM	P_reported	1
	c.C1790T:p.Pro597Leu	nonsynonymous SNV	3	33055636	rs776327443	3551	1	0	0.000141	0.00028196	3.231e-05	0.0001	0	0	0	0	0	0	InterVar: Likely pathogenic PVS1=0 PS=[0, 0, 0, 0, 0] PM=[1, 1, 0, 0, 0, 0, 0] PP=[0, 0, 1, 0, 1, 0] BA1=0 BS=[0, 0, 0, 0, 0] BP=[0, 0, 0, 0, 0, 0, 0, 0]	P	DM	LP_reported	1
	c.G320A:p.Arg107His	nonsynonymous SNV	3	33114105	rs72555392	3551	1	0	0.000141	0.00028196									InterVar: Likely pathogenic PVS1=0 PS=[0, 0, 0, 0, 0] PM=[1, 1, 0, 0, 0, 0, 0] PP=[0, 0, 1, 0, 1, 0] BA1=0 BS=[0, 0, 0, 0, 0] BP=[0, 0, 0, 0, 0, 0, 0, 0]	P	DM	LP_reported	1
	c.572_573del:p.Glu191fs	frameshift deletion	3	33109750		3551	1	0	0.000141	0.00028196									InterVar: Likely pathogenic PVS1=1 PS=[0, 0, 0, 0, 0] PM=[0, 1, 0, 0, 0, 0, 0] PP=[0, 0, 0, 0, 0, 0] BA1=0 BS=[0, 0, 0, 0, 0] BP=[0, 0, 0, 0, 0, 0, 0, 0]			LP_interpreted	2
	c.C79T:p.Arg27*	stopgain	3	33118726	rs143443859	3551	1	0	0.000141	0.00028196	3.23e-05	0	0	0	0.0006	0	0	0	InterVar: Likely pathogenic PVS1=1 PS=[0, 0, 0, 0, 0] PM=[0, 1, 0, 0, 0, 0, 0] PP=[0, 0, 0, 0, 0, 0] BA1=0 BS=[0, 0, 0, 0, 0] BP=[0, 0, 0, 0, 0, 0, 0, 0]			LP_interpreted	2
	c.A1487T:p.Asp496Val	nonsynonymous SNV	3	33059944	rs757926581	3551	1	0	0.000141	0.00028196									InterVar: Uncertain significance PVS1=0 PS=[0, 0, 0, 0, 0] PM=[0, 1, 0, 0, 0, 0, 0] PP=[0, 0, 1, 0, 1, 0] BA1=0 BS=[0, 0, 0, 0, 0] BP=[0, 0, 0, 0, 0, 0, 0, 0]	Conflicting_interpretations_of_pathogenicity	DM	p_hgmd	4
GNS(0)
GUSB	c.1653+1G>A	splicing	7	65432717		3551	1	0	0.000141	0.00028196									InterVar: Pathogenic PVS1=1 PS=[0, 0, 0, 0, 0] PM=[0, 1, 0, 0, 0, 0, 0] PP=[0, 0, 1, 0, 0, 0] BA1=0 BS=[0, 0, 0, 0, 0] BP=[0, 0, 0, 0, 0, 0, 0, 0]			P_interpreted	2
	Cys.Cys1120T:p.Arg374Cys	nonsynonymous SNV	7	65439637	rs747572640	3551	1	0	0.000141	0.00028196									InterVar: Uncertain significance PVS1=0 PS=[0, 0, 0, 0, 0] PM=[1, 1, 0, 0, 0, 0, 0] PP=[0, 0, 1, 0, 0, 0] BA1=0 BS=[0, 0, 0, 0, 0] BP=[0, 0, 0, 0, 0, 0, 0, 0]		DM	p_hgmd	4
HGSNAT	c.1465-2A>G	splicing	8	43052089		3551	1	0	0.000141	0.00028196									InterVar: Pathogenic PVS1=1 PS=[0, 0, 0, 0, 0] PM=[0, 1, 0, 0, 0, 0, 0] PP=[0, 0, 1, 0, 0, 0] BA1=0 BS=[0, 0, 0, 0, 0] BP=[0, 0, 0, 0, 0, 0, 0, 0]			P_interpreted	2
	Cys.Cys1030T:p.Arg344Cys	nonsynonymous SNV	8	43037305	rs121908285	3551	1	0	0.000141	0.00028196									InterVar: Uncertain significance PVS1=0 PS=[0, 0, 0, 0, 0] PM=[0, 1, 0, 0, 0, 0, 0] PP=[0, 0, 1, 0, 1, 0] BA1=0 BS=[0, 0, 0, 0, 0] BP=[0, 0, 0, 0, 0, 0, 0, 0]	LP	DM	p_hgmd	4
IDUA	c.611_612insCTGCT:p.Ala204fs	frameshift insertion	4	995488	rs786200915	3551	1	0	0.000141	0.00028196									InterVar: Pathogenic PVS1=1 PS=[0, 0, 0, 0, 0] PM=[0, 1, 0, 0, 0, 0, 0] PP=[0, 0, 0, 0, 1, 0] BA1=0 BS=[0, 0, 0, 0, 0] BP=[0, 0, 0, 0, 0, 0, 0, 0]	P	DM	P_reported	1
	c.1829-1G>C	splicing	4	998047		3551	1	0	0.000141	0.00028196									InterVar: Pathogenic PVS1=1 PS=[0, 0, 0, 0, 0] PM=[0, 1, 0, 0, 0, 0, 0] PP=[0, 0, 1, 0, 0, 0] BA1=0 BS=[0, 0, 0, 0, 0] BP=[0, 0, 0, 0, 0, 0, 0, 0]			P_interpreted	2
	c.736delA:p.Asn246fs	frameshift deletion	4	995613		3551	1	0	0.000141	0.00028196									InterVar: Likely pathogenic PVS1=1 PS=[0, 0, 0, 0, 0] PM=[0, 1, 0, 0, 0, 0, 0] PP=[0, 0, 0, 0, 0, 0] BA1=0 BS=[0, 0, 0, 0, 0] BP=[0, 0, 0, 0, 0, 0, 0, 0]			LP_interpreted	2
	c.35_46del:p.12_16del	nonframeshift deletion	4	980907	rs398123260	3551	1	0	0.000141	0.00028196	6.504e-05	0	0	0	0	0	0.0001	0	InterVar: Uncertain significance PVS1=0 PS=[0, 0, 0, 0, 0] PM=[0, 1, 0, 1, 0, 0, 0] PP=[0, 0, 0, 0, 1, 0] BA1=0 BS=[0, 0, 0, 0, 0] BP=[0, 0, 0, 0, 0, 0, 0, 0]	P	DM	p_clinvar	3
	c.159-1->C	splicing	4	981596		3551	1	0	0.000141	0.00028196									InterVar: Uncertain significance PVS1=0 PS=[0, 0, 0, 0, 0] PM=[0, 1, 0, 0, 0, 0, 0] PP=[0, 0, 0, 0, 0, 0] BA1=0 BS=[0, 0, 0, 0, 0] BP=[0, 0, 0, 0, 0, 0, 0, 0]		DM	p_hgmd	4
NAGLU	c.G1694C:p.Arg565Pro	nonsynonymous SNV	17	40695718	rs104894598	3551	1	0	0.000141	0.00028196									InterVar: Likely pathogenic PVS1=0 PS=[0, 0, 0, 0, 0] PM=[1, 1, 0, 0, 0, 0, 0] PP=[0, 0, 1, 0, 1, 0] BA1=0 BS=[0, 0, 0, 0, 0] BP=[0, 0, 0, 0, 0, 0, 0, 0]	LP	DM	LP_reported	1
	c.431dupG:p.Trp144fs	frameshift insertion	17	40689462		3551	1	0	0.000141	0.00028196									InterVar: Likely pathogenic PVS1=1 PS=[0, 0, 0, 0, 0] PM=[0, 1, 0, 0, 0, 0, 0] PP=[0, 0, 0, 0, 0, 0] BA1=0 BS=[0, 0, 0, 0, 0] BP=[0, 0, 0, 0, 0, 0, 0, 0]			LP_interpreted	2
	Cys.Cys1843T:p.Arg615Cys	nonsynonymous SNV	17	40695867	rs199729746	3551	1	0	0.000141	0.00028196									InterVar: Uncertain significance PVS1=0 PS=[0, 0, 0, 0, 0] PM=[1, 1, 0, 0, 0, 0, 0] PP=[0, 0, 1, 0, 0, 0] BA1=0 BS=[0, 0, 0, 0, 0] BP=[0, 0, 0, 0, 0, 0, 0, 0]		DM	p_hgmd	4
SGSH	c.C414A:p.Tyr138*	stopgain	17	78188506		3551	1	0	0.000141	0.00028196									InterVar: Likely pathogenic PVS1=1 PS=[0, 0, 0, 0, 0] PM=[0, 1, 0, 0, 0, 0, 0] PP=[0, 0, 0, 0, 0, 0] BA1=0 BS=[0, 0, 0, 0, 0] BP=[0, 0, 0, 0, 0, 0, 0, 0]			LP_interpreted	2
	c.C1040T:p.Ser347Phe	nonsynonymous SNV	17	78184720	rs780239925	3551	1	0	0.000141	0.00028196									InterVar: Uncertain significance PVS1=0 PS=[0, 0, 0, 0, 0] PM=[1, 1, 0, 0, 0, 0, 0] PP=[0, 0, 1, 0, 0, 0] BA1=0 BS=[0, 0, 0, 0, 0] BP=[0, 0, 0, 0, 0, 0, 0, 0]	VUS	DM	p_hgmd	4
Osteopetrosis
CA2	c.C319T:p.His107Tyr	nonsynonymous SNV	8	86386008	rs118203933	3551	1	0	0.000141	0.00028196									InterVar: Likely pathogenic PVS1=0 PS=[0, 0, 0, 0, 0] PM=[1, 1, 0, 0, 0, 0, 0] PP=[0, 0, 1, 0, 1, 0] BA1=0 BS=[0, 0, 0, 0, 0] BP=[0, 0, 0, 0, 0, 0, 0, 0]	P	DM	LP_reported	1
CLCN7	c.C2240Thr:p.Thr747Met	nonsynonymous SNV	16	1497403	rs201810925	3551	1	0	0.000141	0.00028196	0.0002	0.0008	0	0	0	0	0	0	InterVar: Likely pathogenic PVS1=0 PS=[0, 0, 0, 0, 0] PM=[1, 1, 0, 0, 0, 0, 0] PP=[0, 1, 1, 0, 0, 0] BA1=0 BS=[0, 0, 0, 0, 0] BP=[0, 0, 0, 0, 0, 0, 0, 0]			LP_interpreted	2
	c.C1974A:p.His658Gln	nonsynonymous SNV	16	1498395		3551	1	0	0.000141	0.00028196									InterVar: Likely pathogenic PVS1=0 PS=[0, 0, 0, 0, 0] PM=[1, 1, 0, 0, 0, 0, 0] PP=[0, 1, 1, 0, 0, 0] BA1=0 BS=[0, 0, 0, 0, 0] BP=[0, 0, 0, 0, 0, 0, 0, 0]			LP_interpreted	2
	c.G1807A:p.Asp603Asn	nonsynonymous SNV	16	1498758	rs200917404	3551	1	0	0.000141	0.00028196	3.237e-05	0.0001	0	0	0	0	0	0	InterVar: Likely pathogenic PVS1=0 PS=[0, 0, 0, 0, 0] PM=[1, 1, 0, 0, 0, 0, 0] PP=[0, 1, 1, 0, 0, 0] BA1=0 BS=[0, 1, 0, 0, 0] BP=[0, 0, 0, 0, 0, 0, 0, 0]			LP_interpreted	2
	c.G1420A:p.Val474Met	nonsynonymous SNV	16	1501651	rs775122102	3551	1	0	0.000141	0.00028196									InterVar: Likely pathogenic PVS1=0 PS=[0, 0, 0, 0, 0] PM=[1, 1, 0, 0, 0, 0, 0] PP=[0, 1, 1, 0, 0, 0] BA1=0 BS=[0, 0, 0, 0, 0] BP=[0, 0, 0, 0, 0, 0, 0, 0]			LP_interpreted	2
	c.G1369A:p.Gly457Ser	nonsynonymous SNV	16	1501702		3550	2	0	0.000282	0.000563841									InterVar: Likely pathogenic PVS1=0 PS=[0, 0, 0, 0, 0] PM=[1, 1, 0, 0, 0, 0, 0] PP=[0, 1, 1, 0, 0, 0] BA1=0 BS=[0, 0, 0, 0, 0] BP=[0, 0, 0, 0, 0, 0, 0, 0]			LP_interpreted	2
	c.G1288A:p.Val430Met	nonsynonymous SNV	16	1502821	rs767504116	3548	4	0	0.000563	0.00112537									InterVar: Likely pathogenic PVS1=0 PS=[0, 0, 0, 0, 0] PM=[1, 1, 0, 0, 0, 0, 0] PP=[0, 1, 1, 0, 0, 0] BA1=0 BS=[0, 0, 0, 0, 0] BP=[0, 0, 0, 0, 0, 0, 0, 0]			LP_interpreted	2
	c.C1127T:p.Pro376Leu	nonsynonymous SNV	16	1504438	rs772016816	3551	1	0	0.000141	0.00028196	3.232e-05	0	0	0	0	0	6.674e-05	0	InterVar: Likely pathogenic PVS1=0 PS=[0, 0, 0, 0, 0] PM=[1, 1, 0, 0, 0, 0, 0] PP=[0, 1, 1, 0, 0, 0] BA1=0 BS=[0, 0, 0, 0, 0] BP=[0, 0, 0, 0, 0, 0, 0, 0]			LP_interpreted	2
	c.T968C:p.Leu323Pro	nonsynonymous SNV	16	1505745		3551	1	0	0.000141	0.00028196									InterVar: Likely pathogenic PVS1=0 PS=[0, 0, 0, 0, 0] PM=[1, 1, 0, 0, 0, 0, 0] PP=[0, 1, 1, 0, 0, 0] BA1=0 BS=[0, 0, 0, 0, 0] BP=[0, 0, 0, 0, 0, 0, 0, 0]			LP_interpreted	2
	c.G944A:p.Gly315Asp	nonsynonymous SNV	16	1505769		3551	1	0	0.000141	0.00028196									InterVar: Likely pathogenic PVS1=0 PS=[0, 0, 0, 0, 0] PM=[1, 1, 0, 0, 0, 0, 0] PP=[0, 1, 1, 0, 0, 0] BA1=0 BS=[0, 0, 0, 0, 0] BP=[0, 0, 0, 0, 0, 0, 0, 0]			LP_interpreted	2
FERMT3	c.1080-2A>C	splicing	11	63987349		3550	2	0	0.000282	0.000563841									InterVar: Pathogenic PVS1=1 PS=[0, 0, 0, 0, 0] PM=[0, 1, 0, 0, 0, 0, 0] PP=[0, 0, 1, 0, 0, 0] BA1=0 BS=[0, 0, 0, 0, 0] BP=[0, 0, 0, 0, 0, 0, 0, 0]			P_interpreted	2
	c.1080-1G>A	splicing	11	63987350		3551	1	0	0.000141	0.00028196									InterVar: Pathogenic PVS1=1 PS=[0, 0, 0, 0, 0] PM=[0, 1, 0, 0, 0, 0, 0] PP=[0, 0, 1, 0, 0, 0] BA1=0 BS=[0, 0, 0, 0, 0] BP=[0, 0, 0, 0, 0, 0, 0, 0]			P_interpreted	2
	c.C1822T:p.Gln608*	stopgain	11	63990659		3551	1	0	0.000141	0.00028196									InterVar: Pathogenic PVS1=1 PS=[0, 0, 0, 0, 0] PM=[0, 1, 0, 0, 0, 0, 0] PP=[0, 0, 1, 0, 0, 0] BA1=0 BS=[0, 0, 0, 0, 0] BP=[0, 0, 0, 0, 0, 0, 0, 0]			P_interpreted	2
OSTM1	c.949+1G>A	splicing	6	108370456		3551	1	0	0.000141	0.00028196									InterVar: Pathogenic PVS1=1 PS=[0, 0, 0, 0, 0] PM=[0, 1, 0, 0, 0, 0, 0] PP=[0, 0, 1, 0, 0, 0] BA1=0 BS=[0, 0, 0, 0, 0] BP=[0, 0, 0, 0, 0, 0, 0, 0]			P_interpreted	2
PLEKHM1(0)
RASGRP2	c.1771+1G>T	splicing	11	64496334		3551	1	0	0.000141	0.00028196									InterVar: Pathogenic PVS1=1 PS=[0, 0, 0, 0, 0] PM=[0, 1, 0, 0, 0, 0, 0] PP=[0, 0, 1, 0, 0, 0] BA1=0 BS=[0, 0, 0, 0, 0] BP=[0, 0, 0, 0, 0, 0, 0, 0]			P_interpreted	2
	c.522+1G>A	splicing	11	64507484		3551	1	0	0.000141	0.00028196									InterVar: Pathogenic PVS1=1 PS=[0, 0, 0, 0, 0] PM=[0, 1, 0, 0, 0, 0, 0] PP=[0, 0, 1, 0, 0, 0] BA1=0 BS=[0, 0, 0, 0, 0] BP=[0, 0, 0, 0, 0, 0, 0, 0]			P_interpreted	2
SNX10(0)
TCIRG1	c.G1213A:p.Gly405Arg	nonsynonymous SNV	11	67814947	rs137853150	3551	1	0	0.000141	0.00028196									InterVar: Uncertain significance PVS1=0 PS=[0, 0, 0, 0, 0] PM=[0, 1, 0, 0, 0, 0, 0] PP=[0, 0, 1, 0, 1, 0] BA1=0 BS=[0, 0, 0, 0, 0] BP=[1, 0, 0, 0, 0, 0, 0, 0]	P	DM	p_clinvar	3
	c.A725G:p.His242Arg	nonsynonymous SNV	11	67811292	rs759557477	3551	1	0	0.000141	0.00028196									InterVar: Uncertain significance PVS1=0 PS=[0, 0, 0, 0, 0] PM=[0, 1, 0, 0, 0, 0, 0] PP=[0, 0, 1, 0, 0, 0] BA1=0 BS=[0, 0, 0, 0, 0] BP=[1, 0, 0, 0, 0, 0, 0, 0]	VUS	DM	p_hgmd	4
TNERSF11A(0)
TNFSF11(0)
Pyknodysostosis
CTSK	c.426delT:p.Phe142fs	frameshift deletion	1	150776689	rs1057516514	3550	2	0	0.000282	0.000563841									InterVar: Pathogenic PVS1=1 PS=[0, 0, 0, 0, 0] PM=[0, 1, 0, 0, 0, 0, 0] PP=[0, 0, 0, 0, 1, 0] BA1=0 BS=[0, 0, 0, 0, 0] BP=[0, 0, 0, 0, 0, 0, 0, 0]	LP	DM	P_reported	1
	c.T321A:p.Tyr107*	stopgain	1	150778415		3551	1	0	0.000141	0.00028196									InterVar: Likely pathogenic PVS1=1 PS=[0, 0, 0, 0, 0] PM=[0, 1, 0, 0, 0, 0, 0] PP=[0, 0, 0, 0, 0, 0] BA1=0 BS=[0, 0, 0, 0, 0] BP=[0, 0, 0, 0, 0, 0, 0, 0]			LP_interpreted	2
Spondylometaphyseal dysplasia (SMD)
PCYT1A	c.T571C:p.Phe191Leu	nonsynonymous SNV	3	195968956		3551	1	0	0.000141	0.00028196									InterVar: Likely pathogenic PVS1=0 PS=[0, 0, 0, 0, 0] PM=[1, 1, 0, 0, 0, 0, 0] PP=[0, 0, 1, 0, 1, 0] BA1=0 BS=[0, 0, 0, 0, 0] BP=[0, 0, 0, 0, 0, 0, 0, 0]	P	DM	LP_reported	1
	c.C296T:p.Ala99Val	nonsynonymous SNV	3	195975116	rs587777189	3551	1	0	0.000141	0.00028196									InterVar: Likely pathogenic PVS1=0 PS=[0, 0, 0, 0, 0] PM=[1, 1, 0, 0, 0, 0, 0] PP=[0, 0, 1, 0, 1, 0] BA1=0 BS=[0, 0, 0, 0, 0] BP=[0, 0, 0, 0, 0, 0, 0, 0]	P	DM	LP_reported	1
Stickler syndrome
COL9A1	c.C1411T:p.Arg471*	stopgain	6	70970398	rs745532481	3551	1	0	0.000141	0.00028196									InterVar: Pathogenic PVS1=1 PS=[0, 0, 0, 0, 0] PM=[0, 1, 0, 0, 0, 0, 0] PP=[0, 0, 1, 0, 1, 0] BA1=0 BS=[0, 0, 0, 0, 0] BP=[0, 0, 0, 0, 0, 0, 0, 0]	LP		P_reported	1
	c.C352T:p.Arg118*	stopgain	6	71004214	rs147237457	3550	2	0	0.000282	0.000563841									InterVar: Pathogenic PVS1=1 PS=[0, 0, 0, 0, 0] PM=[0, 1, 0, 0, 0, 0, 0] PP=[0, 0, 1, 0, 0, 0] BA1=0 BS=[0, 0, 0, 0, 0] BP=[0, 0, 0, 0, 0, 0, 0, 0]			P_interpreted	2
	c.231dupA:p.Val78fs	frameshift insertion	6	71009813		3551	1	0	0.000141	0.00028196									InterVar: Likely pathogenic PVS1=1 PS=[0, 0, 0, 0, 0] PM=[0, 1, 0, 0, 0, 0, 0] PP=[0, 0, 0, 0, 0, 0] BA1=0 BS=[0, 0, 0, 0, 0] BP=[0, 0, 0, 0, 0, 0, 0, 0]			LP_interpreted	2
Spondylocostal dysostosis
DLL3	c.C661T:p.Arg221*	stopgain	19	39994719	rs200275281	3551	1	0	0.000141	0.00028196									InterVar: Pathogenic PVS1=1 PS=[0, 0, 0, 0, 0] PM=[0, 1, 0, 0, 0, 0, 0] PP=[0, 0, 1, 0, 1, 0] BA1=0 BS=[0, 0, 0, 0, 0] BP=[0, 0, 0, 0, 0, 0, 0, 0]	P		P_reported	1
	c.1498delC:p.Leu500fs	frameshift deletion	19	39998083	rs781379219	3551	1	0	0.000141	0.00028196									InterVar: Likely pathogenic PVS1=1 PS=[0, 0, 0, 0, 0] PM=[0, 1, 0, 0, 0, 0, 0] PP=[0, 0, 0, 0, 0, 0] BA1=0 BS=[0, 0, 0, 0, 0] BP=[0, 0, 0, 0, 0, 0, 0, 0]			LP_interpreted	2
HES7(0)
LFNG	c.T80G:p.Leu27Arg	nonsynonymous SNV	7	2564363		3551	1	0	0.000141	0.00028196									InterVar: Uncertain significance PVS1=0 PS=[0, 0, 0, 0, 0] PM=[0, 1, 0, 0, 0, 0, 0] PP=[0, 1, 1, 0, 0, 0] BA1=0 BS=[0, 0, 0, 0, 0] BP=[0, 0, 0, 0, 0, 0, 0, 0]		DM	p_hgmd	4
MESP2(0)
Mesomelic dysplasia
Hypophosphatasia
ALPL	c.G407A:p.Arg136His	nonsynonymous SNV	1	21889712	rs121918011	3550	2	0	0.000282	0.000563841	3.232e-05	0.0001	0	0	0	0	0	0	InterVar: Likely pathogenic PVS1=0 PS=[0, 0, 0, 0, 0] PM=[1, 1, 0, 0, 0, 0, 0] PP=[0, 0, 1, 0, 1, 0] BA1=0 BS=[0, 0, 0, 0, 0] BP=[0, 0, 0, 0, 0, 0, 0, 0]	P	DM	LP_reported	1
	c.T979C:p.Phe327Leu	nonsynonymous SNV	1	21900274	rs121918010	3536	16	0	0.002252	0.00449386	9.693e-05	0	0	0	0.0018	0	0	0	InterVar: Likely pathogenic PVS1=0 PS=[0, 0, 0, 0, 0] PM=[1, 1, 0, 0, 0, 0, 0] PP=[0, 0, 1, 0, 1, 0] BA1=0 BS=[0, 0, 0, 0, 0] BP=[0, 0, 0, 0, 0, 0, 0, 0]	P	DM	LP_reported	1
	c.C98G:p.Ala33Gly	nonsynonymous SNV	1	21887155	rs121918005	3551	1	0	0.000141	0.00028196									InterVar: Likely pathogenic PVS1=0 PS=[0, 0, 0, 0, 0] PM=[1, 1, 0, 0, 1, 0, 0] PP=[0, 0, 1, 0, 0, 0] BA1=0 BS=[0, 0, 0, 0, 0] BP=[0, 0, 0, 0, 0, 0, 0, 0]			LP_interpreted	2
	c.C782A:p.Pro261Gln	nonsynonymous SNV	1	21894730	rs765149569	3550	2	0	0.000282	0.000563841									InterVar: Likely pathogenic PVS1=0 PS=[0, 0, 0, 0, 0] PM=[1, 1, 0, 0, 1, 0, 0] PP=[0, 0, 1, 0, 0, 0] BA1=0 BS=[0, 0, 0, 0, 0] BP=[0, 0, 0, 0, 0, 0, 0, 0]			LP_interpreted	2
	c.A1183G:p.Ile395Val	nonsynonymous SNV	1	21902411	rs772682471	3551	1	0	0.000141	0.00028196									InterVar: Likely pathogenic PVS1=0 PS=[0, 0, 0, 0, 0] PM=[1, 1, 0, 0, 1, 0, 0] PP=[0, 0, 1, 0, 0, 0] BA1=0 BS=[0, 0, 0, 0, 0] BP=[0, 0, 0, 0, 0, 0, 0, 0]		DM	LP_interpreted	2
	c.1559delT:p.Leu520fs	frameshift deletion	1	21904125	rs387906525	3540	12	0	0.001689	0.00337229									InterVar: Uncertain significance PVS1=0 PS=[0, 0, 0, 0, 0] PM=[0, 1, 0, 0, 0, 0, 0] PP=[0, 0, 0, 0, 1, 0] BA1=0 BS=[0, 0, 0, 0, 0] BP=[0, 0, 0, 0, 0, 0, 0, 0]	P	DM	p_clinvar	3
	c.A184G:p.Met62Val	nonsynonymous SNV	1	21887592		3551	1	0	0.000141	0.00028196									InterVar: Uncertain significance PVS1=0 PS=[0, 0, 0, 0, 0] PM=[1, 1, 0, 0, 0, 0, 0] PP=[0, 0, 1, 0, 0, 0] BA1=0 BS=[0, 0, 0, 0, 0] BP=[0, 0, 0, 0, 0, 0, 0, 0]		DM	p_hgmd	4
	c.G529Ala:p.Ala177Thr	nonsynonymous SNV	1	21890590	rs199669988	3434	116	2	0.016892	0.0332133	6.469e-05	0	0	0.0033	0.0006	0	0	0	InterVar: Uncertain significance PVS1=0 PS=[0, 0, 0, 0, 0] PM=[1, 1, 0, 0, 0, 0, 0] PP=[0, 0, 0, 0, 0, 0] BA1=0 BS=[0, 1, 0, 0, 0] BP=[0, 0, 0, 0, 0, 0, 0, 0]	VUS	DM	p_hgmd	4
	c.A572G:p.Glu191G	nonsynonymous SNV	1	21890633		3551	1	0	0.000141	0.00028196									InterVar: Uncertain significance PVS1=0 PS=[0, 0, 0, 0, 0] PM=[1, 1, 0, 0, 0, 0, 0] PP=[0, 0, 1, 0, 0, 0] BA1=0 BS=[0, 0, 0, 0, 0] BP=[0, 0, 0, 0, 0, 0, 0, 0]		DM	p_hgmd	4
	c.A1022G:p.His341Arg	nonsynonymous SNV	1	21902250		3551	1	0	0.000141	0.00028196	3.23e-05	0	0	0	0	0.0003	0	0	InterVar: Uncertain significance PVS1=0 PS=[0, 0, 0, 0, 0] PM=[1, 1, 0, 0, 0, 0, 0] PP=[0, 0, 1, 0, 0, 0] BA1=0 BS=[0, 0, 0, 0, 0] BP=[0, 0, 0, 0, 0, 0, 0, 0]		DM	p_hgmd	4
	c.G1258A:p.G420Ser	nonsynonymous SNV	1	21903083		3551	1	0	0.000141	0.00028196									InterVar: Uncertain significance PVS1=0 PS=[0, 0, 0, 0, 0] PM=[1, 1, 0, 0, 0, 0, 0] PP=[0, 0, 1, 0, 0, 0] BA1=0 BS=[0, 0, 0, 0, 0] BP=[0, 0, 0, 0, 0, 0, 0, 0]		DM	p_hgmd	4
	c.G1276A:p.G426Ser	nonsynonymous SNV	1	21903101	rs770548228	3551	1	0	0.000141	0.00028196									InterVar: Uncertain significance PVS1=0 PS=[0, 0, 0, 0, 0] PM=[1, 1, 0, 0, 0, 0, 0] PP=[0, 0, 1, 0, 0, 0] BA1=0 BS=[0, 0, 0, 0, 0] BP=[0, 0, 0, 0, 0, 0, 0, 0]		DM	p_hgmd	4
	Cys.A1307G:p.Tyr436Cys	nonsynonymous SNV	1	21903132		3551	1	0	0.000141	0.00028196									InterVar: Uncertain significance PVS1=0 PS=[0, 0, 0, 0, 0] PM=[1, 1, 0, 0, 0, 0, 0] PP=[0, 0, 1, 0, 0, 0] BA1=0 BS=[0, 0, 0, 0, 0] BP=[0, 0, 0, 0, 0, 0, 0, 0]		DM	p_hgmd	4
Mucolipidosis
GNPTAB	c.C3565T:p.Arg1189*	stopgain	12	102147187	rs137852897	3548	4	0	0.000563	0.00112537									InterVar: Pathogenic PVS1=1 PS=[0, 0, 0, 0, 0] PM=[0, 1, 0, 0, 0, 0, 0] PP=[0, 0, 1, 0, 1, 0] BA1=0 BS=[0, 0, 0, 0, 0] BP=[0, 0, 0, 0, 0, 0, 0, 0]	P	DM	P_reported	1
	c.3428dupA:p.Asn1143fs	frameshift insertion	12	102150995	rs281865017	3551	1	0	0.000141	0.00028196									InterVar: Pathogenic PVS1=1 PS=[0, 0, 0, 0, 0] PM=[0, 1, 0, 0, 0, 0, 0] PP=[0, 0, 0, 0, 1, 0] BA1=0 BS=[0, 0, 0, 0, 0] BP=[0, 0, 0, 0, 0, 0, 0, 0]	P	DM	P_reported	1
	c.2544delA:p.Lys848fs	frameshift deletion	12	102158151	rs281864995	3551	1	0	0.000141	0.00028196									InterVar: Pathogenic PVS1=1 PS=[0, 0, 0, 0, 0] PM=[0, 1, 0, 0, 0, 0, 0] PP=[0, 0, 0, 0, 1, 0] BA1=0 BS=[0, 0, 0, 0, 0] BP=[0, 0, 0, 0, 0, 0, 0, 0]	P	DM	P_reported	1
	c.A3458G:p.Asn1153Ser	nonsynonymous SNV	12	102147294	rs281865019	3551	1	0	0.000141	0.00028196									InterVar: Likely pathogenic PVS1=0 PS=[0, 0, 0, 0, 0] PM=[1, 1, 0, 0, 0, 0, 0] PP=[0, 0, 1, 0, 1, 0] BA1=0 BS=[0, 0, 0, 0, 0] BP=[0, 0, 0, 0, 0, 0, 0, 0]	P	DM	LP_reported	1
	c.T1120C:p.Phe374Leu	nonsynonymous SNV	12	102163963	rs137852900	3551	1	0	0.000141	0.00028196									InterVar: Likely pathogenic PVS1=0 PS=[0, 0, 0, 0, 0] PM=[1, 1, 0, 0, 0, 0, 0] PP=[0, 0, 1, 0, 1, 0] BA1=0 BS=[0, 0, 0, 0, 0] BP=[0, 0, 0, 0, 0, 0, 0, 0]	P	DM	LP_reported	1
	c.3543delA:p.Gln1181fs	frameshift deletion	12	102147209		3551	1	0	0.000141	0.00028196									InterVar: Likely pathogenic PVS1=1 PS=[0, 0, 0, 0, 0] PM=[0, 1, 0, 0, 0, 0, 0] PP=[0, 0, 0, 0, 0, 0] BA1=0 BS=[0, 0, 0, 0, 0] BP=[0, 0, 0, 0, 0, 0, 0, 0]			LP_interpreted	2
GNPTG	c.748dupA:p.His249fs	frameshift insertion	16	1412831	rs758242017	3551	1	0	0.000141	0.00028196									InterVar: Likely pathogenic PVS1=1 PS=[0, 0, 0, 0, 0] PM=[0, 1, 0, 0, 0, 0, 0] PP=[0, 0, 0, 0, 0, 0] BA1=0 BS=[0, 0, 0, 0, 0] BP=[0, 0, 0, 0, 0, 0, 0, 0]	VUS		LP_interpreted	2
Ehlers-Danlos sydrome
B4GALT7	c.T597A:p.Tyr199*	stopgain	5	177034486	rs560198890	3551	1	0	0.000141	0.00028196									InterVar: Likely pathogenic PVS1=1 PS=[0, 0, 0, 0, 0] PM=[0, 1, 0, 0, 0, 0, 0] PP=[0, 0, 0, 0, 0, 0] BA1=0 BS=[0, 0, 0, 0, 0] BP=[0, 0, 0, 0, 0, 0, 0, 0]			LP_interpreted	2
Ellis-van Creveld syndrome
EVC	c.1887-1G>C	splicing	4	5798748		3551	1	0	0.000141	0.00028196									InterVar: Pathogenic PVS1=1 PS=[0, 0, 0, 0, 0] PM=[0, 1, 0, 0, 0, 0, 0] PP=[0, 0, 1, 0, 0, 0] BA1=0 BS=[0, 0, 0, 0, 0] BP=[0, 0, 0, 0, 0, 0, 0, 0]			P_interpreted	2
	c.C884G:p.Thr295Ser	nonsynonymous SNV	4	5747013	rs754532508	3550	2	0	0.000282	0.000563841	3.235e-05	0	0	0	0.0006	0	0	0	InterVar: Uncertain significance PVS1=0 PS=[0, 0, 0, 0, 0] PM=[0, 1, 0, 0, 0, 0, 0] PP=[0, 0, 0, 0, 0, 0] BA1=0 BS=[0, 0, 0, 0, 0] BP=[0, 0, 0, 0, 0, 0, 0, 0]	VUS	DM	p_hgmd	4
	c.C982T:p.Leu328Phe	nonsynonymous SNV	4	5749917	rs199916502	3545	7	0	0.000985	0.00196806	0.0004	0	0	0	0.0062	0	6.661e-05	0.001	InterVar: Uncertain significance PVS1=0 PS=[0, 0, 0, 0, 0] PM=[0, 0, 0, 0, 0, 0, 0] PP=[0, 0, 0, 0, 1, 0] BA1=0 BS=[1, 0, 0, 0, 0] BP=[0, 0, 0, 0, 0, 0, 0, 0]	Conflicting_interpretations_of_pathogenicity	DM	p_hgmd	4
EVC2	c.G2484A:p.Trp828*	stopgain	4	5624281	rs770918273	3551	1	0	0.000141	0.00028196	3.236e-05	0	0	0	0.0006	0	0	0	InterVar: Pathogenic PVS1=1 PS=[0, 0, 0, 0, 0] PM=[0, 1, 0, 0, 0, 0, 0] PP=[0, 0, 1, 0, 1, 0] BA1=0 BS=[0, 0, 0, 0, 0] BP=[0, 0, 0, 0, 0, 0, 0, 0]	LP	DM	P_reported	1
	c.C1195T:p.Arg399*	stopgain	4	5642516	rs137852924	3550	2	0	0.000282	0.000563841	6.458e-05	0.0002	0	0	0	0	0	0	InterVar: Pathogenic PVS1=1 PS=[0, 0, 0, 0, 0] PM=[0, 1, 0, 0, 0, 0, 0] PP=[0, 0, 1, 0, 1, 0] BA1=0 BS=[0, 1, 0, 0, 0] BP=[0, 0, 0, 0, 0, 0, 0, 0]	P	DM	P_reported	1
	c.1230+1G>C	splicing	4	5642240		3551	1	0	0.000141	0.00028196									InterVar: Pathogenic PVS1=1 PS=[0, 0, 0, 0, 0] PM=[0, 1, 0, 0, 0, 0, 0] PP=[0, 0, 1, 0, 0, 0] BA1=0 BS=[0, 0, 0, 0, 0] BP=[0, 0, 0, 0, 0, 0, 0, 0]		DM	P_interpreted	2
	c.906-2A>C	splicing	4	5642567		3551	1	0	0.000141	0.00028196									InterVar: Pathogenic PVS1=1 PS=[0, 0, 0, 0, 0] PM=[0, 1, 0, 0, 0, 0, 0] PP=[0, 0, 1, 0, 0, 0] BA1=0 BS=[0, 0, 0, 0, 0] BP=[0, 0, 0, 0, 0, 0, 0, 0]		DM	P_interpreted	2
	c.2536delG:p.Glu846fs	frameshift deletion	4	5620375		3551	1	0	0.000141	0.00028196									InterVar: Likely pathogenic PVS1=1 PS=[0, 0, 0, 0, 0] PM=[0, 1, 0, 0, 0, 0, 0] PP=[0, 0, 0, 0, 0, 0] BA1=0 BS=[0, 0, 0, 0, 0] BP=[0, 0, 0, 0, 0, 0, 0, 0]		DM	LP_interpreted	2
	c.C2092T:p.Arg698*	stopgain	4	5624673	rs781623802	3551	1	0	0.000141	0.00028196									InterVar: Likely pathogenic PVS1=1 PS=[0, 0, 0, 0, 0] PM=[0, 1, 0, 0, 0, 0, 0] PP=[0, 0, 0, 0, 0, 0] BA1=0 BS=[0, 0, 0, 0, 0] BP=[0, 0, 0, 0, 0, 0, 0, 0]		DM	LP_interpreted	2
	c.1082dupA:p.Asn361fs	frameshift insertion	4	5664896		3551	1	0	0.000141	0.00028196									InterVar: Likely pathogenic PVS1=1 PS=[0, 0, 0, 0, 0] PM=[0, 1, 0, 0, 0, 0, 0] PP=[0, 0, 0, 0, 0, 0] BA1=0 BS=[0, 0, 0, 0, 0] BP=[0, 0, 0, 0, 0, 0, 0, 0]		DM	LP_interpreted	2
	c.C2848T:p.Arg950Trp	nonsynonymous SNV	4	5586559	rs137852928	3551	1	0	0.000141	0.00028196									InterVar: Uncertain significance PVS1=0 PS=[0, 0, 0, 0, 0] PM=[0, 1, 0, 0, 0, 0, 0] PP=[0, 0, 0, 0, 0, 0] BA1=0 BS=[0, 0, 0, 0, 0] BP=[1, 0, 0, 0, 0, 0, 0, 0]	VUS	DM	p_hgmd	4
Acromesomelic dysplasia
NRP2	c.2713-1G>C	splicing	9	35808505		3551	1	0	0.000141	0.00028196									InterVar: Pathogenic PVS1=1 PS=[0, 0, 0, 0, 0] PM=[0, 1, 0, 0, 0, 0, 0] PP=[0, 0, 1, 0, 0, 0] BA1=0 BS=[0, 0, 0, 0, 0] BP=[0, 0, 0, 0, 0, 0, 0, 0]			P_interpreted	2
	c.C1249G:p.Gln417Glu	nonsynonymous SNV	9	35800736	rs796065356	3548	4	0	0.000563	0.00112537									InterVar: Uncertain significance PVS1=0 PS=[0, 0, 0, 0, 0] PM=[1, 1, 0, 0, 0, 0, 0] PP=[0, 0, 0, 0, 1, 0] BA1=0 BS=[0, 0, 0, 0, 0] BP=[0, 0, 0, 0, 0, 0, 0, 0]	P	DM	p_clinvar	3
Desbuquiois dysplasia
CANT1	c.C316T:p.Arg106*	stopgain	17	76993389	rs372332465	3551	1	0	0.000141	0.00028196									InterVar: Pathogenic PVS1=1 PS=[0, 0, 0, 0, 0] PM=[0, 1, 0, 0, 0, 0, 0] PP=[0, 0, 1, 0, 0, 0] BA1=0 BS=[0, 0, 0, 0, 0] BP=[0, 0, 0, 0, 0, 0, 0, 0]			P_interpreted	2
	c.G257A:p.Trp86*	stopgain	17	76993448		3550	2	0	0.000282	0.000563841									InterVar: Likely pathogenic PVS1=1 PS=[0, 0, 0, 0, 0] PM=[0, 1, 0, 0, 0, 0, 0] PP=[0, 0, 0, 0, 0, 0] BA1=0 BS=[0, 0, 0, 0, 0] BP=[0, 0, 0, 0, 0, 0, 0, 0]			LP_interpreted	2
	c.G676A:p.Val226Met	nonsynonymous SNV	17	76991259	rs377546036	3549	3	0	0.000422	0.000843644	3.235e-05	0	0	0	0	0	6.681e-05	0	InterVar: Uncertain significance PVS1=0 PS=[0, 0, 0, 0, 0] PM=[0, 1, 0, 0, 0, 0, 0] PP=[0, 0, 1, 0, 1, 0] BA1=0 BS=[0, 0, 0, 0, 0] BP=[0, 0, 0, 0, 0, 0, 0, 0]	P	DM	p_clinvar	3
XYLT1(0)
Spondylorpimetaphyseal dysplasia (SEMD)
DDR2(0)
MATN3	c.G733A:p.Val245Met	nonsynonymous SNV	2	20205562	rs182164052	3550	2	0	0.000282	0.000563841	0.0002	0.0007	0	0	0	0	6.666e-05	0	InterVar: Uncertain significance PVS1=0 PS=[0, 0, 0, 0, 0] PM=[1, 1, 0, 0, 0, 0, 0] PP=[0, 0, 1, 0, 0, 0] BA1=0 BS=[0, 1, 0, 0, 0] BP=[0, 0, 0, 0, 0, 0, 0, 0]		DM	p_hgmd	4
	c.T659C:p.Val220A	nonsynonymous SNV	2	20205636	rs187943382	3537	15	0	0.002111	0.00421309									InterVar: Uncertain significance PVS1=0 PS=[0, 0, 0, 0, 0] PM=[1, 1, 0, 0, 0, 0, 0] PP=[0, 0, 1, 0, 0, 0] BA1=0 BS=[0, 1, 0, 0, 0] BP=[0, 0, 0, 0, 0, 0, 0, 0]		DM	p_hgmd	4
RAPADILINO syndrome
RECOL4	c.3502+1G>C	splicing	8	145737063	rs757563486	3551	1	0	0.000141	0.00028196	3.235e-05	0	0	0	0	0	6.678e-05	0	InterVar: Pathogenic PVS1=1 PS=[0, 0, 0, 0, 0] PM=[0, 1, 0, 0, 0, 0, 0] PP=[0, 0, 1, 0, 1, 0] BA1=0 BS=[0, 0, 0, 0, 0] BP=[0, 0, 0, 0, 0, 0, 0, 0]	LP		P_reported	1
	c.3072_3073del:p.Thr1024fs	frameshift deletion	8	145737690-145737691	rs771538008	3551	1	0	0.000141	0.00028196									InterVar: Pathogenic PVS1=1 PS=[0, 0, 0, 0, 0] PM=[0, 1, 0, 0, 0, 0, 0] PP=[0, 0, 0, 0, 1, 0] BA1=0 BS=[0, 0, 0, 0, 0] BP=[0, 0, 0, 0, 0, 0, 0, 0]	P	DM	P_reported	1
	c.G2801A:p.Trp934*	stopgain	8	145738109		3551	1	0	0.000141	0.00028196									InterVar: Pathogenic PVS1=1 PS=[0, 0, 0, 0, 0] PM=[0, 1, 0, 0, 0, 0, 0] PP=[0, 0, 1, 0, 0, 0] BA1=0 BS=[0, 0, 0, 0, 0] BP=[0, 0, 0, 0, 0, 0, 0, 0]			P_interpreted	2
	c.C1376G:p.Ser459*	stopgain	8	145740724		3551	1	0	0.000141	0.00028196									InterVar: Pathogenic PVS1=1 PS=[0, 0, 0, 0, 0] PM=[0, 1, 0, 0, 0, 0, 0] PP=[0, 0, 1, 0, 0, 0] BA1=0 BS=[0, 0, 0, 0, 0] BP=[0, 0, 0, 0, 0, 0, 0, 0]			P_interpreted	2
	c.3185_3191del:p.Arg1062fs	frameshift deletion	8	145737572-145737578		3550	1	0	0.000141	0.00028196									InterVar: Likely pathogenic PVS1=1 PS=[0, 0, 0, 0, 0] PM=[0, 1, 0, 0, 0, 0, 0] PP=[0, 0, 0, 0, 0, 0] BA1=0 BS=[0, 0, 0, 0, 0] BP=[0, 0, 0, 0, 0, 0, 0, 0]			LP_interpreted	2
	c.3167_3182del:p.Tyr1056fs	frameshift deletion	8	145737581-145737596		3551	1	0	0.000141	0.00028196									InterVar: Likely pathogenic PVS1=1 PS=[0, 0, 0, 0, 0] PM=[0, 1, 0, 0, 0, 0, 0] PP=[0, 0, 0, 0, 0, 0] BA1=0 BS=[0, 0, 0, 0, 0] BP=[0, 0, 0, 0, 0, 0, 0, 0]			LP_interpreted	2
	c.3165_3166insAC:p.Tyr1056fs	frameshift insertion	8	145737597		3551	1	0	0.000141	0.00028196									InterVar: Likely pathogenic PVS1=1 PS=[0, 0, 0, 0, 0] PM=[0, 1, 0, 0, 0, 0, 0] PP=[0, 0, 0, 0, 0, 0] BA1=0 BS=[0, 0, 0, 0, 0] BP=[0, 0, 0, 0, 0, 0, 0, 0]			LP_interpreted	2
	c.3149_3158del:p.Gln1050fs	frameshift deletion	8	145737605-145737614		3551	1	0	0.000141	0.00028196									InterVar: Likely pathogenic PVS1=1 PS=[0, 0, 0, 0, 0] PM=[0, 1, 0, 0, 0, 0, 0] PP=[0, 0, 0, 0, 0, 0] BA1=0 BS=[0, 0, 0, 0, 0] BP=[0, 0, 0, 0, 0, 0, 0, 0]			LP_interpreted	2
	c.3130delA:p.Thr1044fs	frameshift deletion	8	145737633		3551	1	0	0.000141	0.00028196									InterVar: Likely pathogenic PVS1=1 PS=[0, 0, 0, 0, 0] PM=[0, 1, 0, 0, 0, 0, 0] PP=[0, 0, 0, 0, 0, 0] BA1=0 BS=[0, 0, 0, 0, 0] BP=[0, 0, 0, 0, 0, 0, 0, 0]			LP_interpreted	2
	c.3127_3128del:p.Leu1043fs	frameshift deletion	8	145737635-145737636		3551	1	0	0.000141	0.00028196									InterVar: Likely pathogenic PVS1=1 PS=[0, 0, 0, 0, 0] PM=[0, 1, 0, 0, 0, 0, 0] PP=[0, 0, 0, 0, 0, 0] BA1=0 BS=[0, 0, 0, 0, 0] BP=[0, 0, 0, 0, 0, 0, 0, 0]			LP_interpreted	2
	c.3120_3124del:p.Pro1040fs	frameshift deletion	8	145737639-145737643		3551	1	0	0.000141	0.00028196									InterVar: Likely pathogenic PVS1=1 PS=[0, 0, 0, 0, 0] PM=[0, 1, 0, 0, 0, 0, 0] PP=[0, 0, 0, 0, 0, 0] BA1=0 BS=[0, 0, 0, 0, 0] BP=[0, 0, 0, 0, 0, 0, 0, 0]			LP_interpreted	2
	c.G2204A:p.Arg735His	nonsynonymous SNV	8	145738861	rs773155492	3551	1	0	0.000141	0.00028196									InterVar: Likely pathogenic PVS1=0 PS=[0, 0, 0, 0, 0] PM=[1, 1, 0, 0, 1, 0, 0] PP=[0, 0, 0, 0, 0, 0] BA1=0 BS=[0, 0, 0, 0, 0] BP=[1, 0, 0, 0, 0, 0, 0, 0]			LP_interpreted	2
	c.C1649G:p.Ala550Gly	nonsynonymous SNV	8	145739881		3548	4	0	0.000563	0.00112537	3.235e-05	0	0	0	0.0006	0	0	0	InterVar: Likely pathogenic PVS1=0 PS=[0, 0, 0, 0, 0] PM=[1, 1, 0, 0, 1, 0, 0] PP=[0, 0, 0, 0, 0, 0] BA1=0 BS=[0, 0, 0, 0, 0] BP=[1, 0, 0, 0, 0, 0, 0, 0]			LP_interpreted	2
	c.1391-1G>A	splicing	8	145740627	rs117642173	3551	1	0	0.000141	0.00028196	3.233e-05	0	0	0	0	0	6.678e-05	0	InterVar: Uncertain significance PVS1=0 PS=[0, 0, 0, 0, 0] PM=[0, 1, 0, 0, 0, 0, 0] PP=[0, 0, 1, 0, 1, 0] BA1=0 BS=[0, 0, 0, 0, 0] BP=[0, 0, 0, 0, 0, 0, 0, 0]	P	DM	p_clinvar	3
Metaphyseal anadysplasia
MMP9(0)
MMP13	c.C889T:p.Arg297*	stopgain	11	102820867		3549	3	0	0.000422	0.000843644									InterVar: Pathogenic PVS1=1 PS=[0, 0, 0, 0, 0] PM=[0, 1, 0, 0, 0, 0, 0] PP=[0, 0, 1, 0, 0, 0] BA1=0 BS=[0, 0, 0, 0, 0] BP=[0, 0, 0, 0, 0, 0, 0, 0]			P_interpreted	2
Antley-Bixler syndrome
POR	c.731+1G>A	splicing	7	75610925	rs786205099	3551	1	0	0.000141	0.00028196									InterVar: Pathogenic PVS1=1 PS=[0, 0, 0, 0, 0] PM=[0, 1, 0, 0, 0, 0, 0] PP=[0, 0, 1, 0, 1, 0] BA1=0 BS=[0, 0, 0, 0, 0] BP=[0, 0, 0, 0, 0, 0, 0, 0]	P	DM	P_reported	1
	c.1324dupC:p.Arg441fs	frameshift insertion	7	75614450	rs786205875	3551	1	0	0.000141	0.00028196									InterVar: Pathogenic PVS1=1 PS=[0, 0, 0, 0, 0] PM=[0, 1, 0, 0, 0, 0, 0] PP=[0, 0, 0, 0, 1, 0] BA1=0 BS=[0, 0, 0, 0, 0] BP=[0, 0, 0, 0, 0, 0, 0, 0]	P	DM	P_reported	1
	c.G1370A:p.Arg457His	nonsynonymous SNV	7	75614497	rs28931608	3539	13	0	0.00183	0.0036533									InterVar: Likely pathogenic PVS1=0 PS=[0, 0, 0, 0, 0] PM=[1, 1, 0, 0, 0, 0, 0] PP=[0, 0, 1, 0, 1, 0] BA1=0 BS=[0, 0, 0, 0, 0] BP=[0, 0, 0, 0, 0, 0, 0, 0]	P	DM	LP_reported	1
	c.1005_1006insCAGCTGGGCAAAATCCTGGGTGCCGACCTGGA:p.Asn335fs	frameshift insertion	7	75613113		3551	1	0	0.000141	0.00028196									InterVar: Likely pathogenic PVS1=1 PS=[0, 0, 0, 0, 0] PM=[0, 1, 0, 0, 0, 0, 0] PP=[0, 0, 0, 0, 0, 0] BA1=0 BS=[0, 0, 0, 0, 0] BP=[0, 0, 0, 0, 0, 0, 0, 0]			LP_interpreted	2
	c.1510delG:p.Gly504fs	frameshift deletion	7	75615008		3551	1	0	0.000141	0.00028196									InterVar: Likely pathogenic PVS1=1 PS=[0, 0, 0, 0, 0] PM=[0, 1, 0, 0, 0, 0, 0] PP=[0, 0, 0, 0, 0, 0] BA1=0 BS=[0, 0, 0, 0, 0] BP=[0, 0, 0, 0, 0, 0, 0, 0]			LP_interpreted	2
	c.C683T:p.Pro228Leu	nonsynonymous SNV	7	75610876	rs17853284	3550	2	0	0.000282	0.000563841	0.0025	0.0009	0.0012	0	0	0.0026	0.0035	0.0061	InterVar: Uncertain significance PVS1=0 PS=[0, 0, 0, 0, 0] PM=[1, 0, 0, 0, 0, 0, 0] PP=[0, 0, 1, 0, 1, 0] BA1=0 BS=[1, 0, 0, 0, 0] BP=[0, 0, 0, 0, 0, 0, 0, 0]	Conflicting_interpretations_of_pathogenicity	DM	p_hgmd	4
	c.G1738C:p.Glu580Gln	nonsynonymous SNV	7	75615309	rs782128221	3536	16	0	0.002252	0.00449386									InterVar: Uncertain significance PVS1=0 PS=[0, 0, 0, 0, 0] PM=[1, 1, 0, 0, 0, 0, 0] PP=[0, 0, 0, 0, 0, 0] BA1=0 BS=[0, 0, 0, 0, 0] BP=[0, 0, 0, 0, 0, 0, 0, 0]		DM	p_hgmd	4
	Cys.A1820G:p.Tyr607Cys	nonsynonymous SNV	7	75615481	rs72557954	3546	6	0	0.000845	0.00168857	3.233e-05	0	0	0	0	0	6.674e-05	0	InterVar: Uncertain significance PVS1=0 PS=[0, 0, 0, 0, 0] PM=[1, 1, 0, 0, 0, 0, 0] PP=[0, 0, 1, 0, 0, 0] BA1=0 BS=[0, 0, 0, 0, 0] BP=[0, 0, 0, 0, 0, 0, 0, 0]		DM	p_hgmd	4
Oto-spondylo-mega-epiphyseal dysplasia (OSMED)
COL11A2	c.4430-1G>A	splicing	6	33132742		3551	1	0	0.000141	0.00028196									InterVar: Pathogenic PVS1=1 PS=[0, 0, 0, 0, 0] PM=[0, 1, 0, 0, 0, 0, 0] PP=[0, 0, 1, 0, 0, 0] BA1=0 BS=[0, 0, 0, 0, 0] BP=[0, 0, 0, 0, 0, 0, 0, 0]			P_interpreted	2
	c.3639+2T>C	splicing	6	33136294		3551	1	0	0.000141	0.00028196									InterVar: Pathogenic PVS1=1 PS=[0, 0, 0, 0, 0] PM=[0, 1, 0, 0, 0, 0, 0] PP=[0, 0, 1, 0, 0, 0] BA1=0 BS=[0, 0, 0, 0, 0] BP=[0, 0, 0, 0, 0, 0, 0, 0]			P_interpreted	2
	c.C781T:p.Gln261*	stopgain	6	33154421		3551	1	0	0.000141	0.00028196									InterVar: Pathogenic PVS1=1 PS=[0, 0, 0, 0, 0] PM=[0, 1, 0, 0, 0, 0, 0] PP=[0, 0, 1, 0, 0, 0] BA1=0 BS=[0, 0, 0, 0, 0] BP=[0, 0, 0, 0, 0, 0, 0, 0]			P_interpreted	2
	c.938_939del:p.Glu313fs	frameshift deletion	6	33152768-33152770		3551	1	0	0.000141	0.00028196									InterVar: Likely pathogenic PVS1=1 PS=[0, 0, 0, 0, 0] PM=[0, 1, 0, 0, 0, 0, 0] PP=[0, 0, 0, 0, 0, 0] BA1=0 BS=[0, 0, 0, 0, 0] BP=[0, 0, 0, 0, 0, 0, 0, 0]			LP_interpreted	2
	c.C1363T:p.Arg455Trp	nonsynonymous SNV	6	33147579	rs144862714	3550	2	0	0.000282	0.000563841	3.231e-05	0	0	0	0	0	6.669e-05	0	InterVar: Uncertain significance PVS1=0 PS=[0, 0, 0, 0, 0] PM=[0, 1, 0, 0, 0, 0, 0] PP=[0, 0, 1, 0, 0, 0] BA1=0 BS=[0, 0, 0, 0, 0] BP=[0, 0, 0, 0, 0, 0, 0, 0]	VUS	DM	p_hgmd	4
Diastrophic dysplasia/ Atelosteogenesis type2
SLC26A2	c.1010_1012del:p.337_338del	nonframeshift deletion	5	149360166-149360168	rs121908077	3550	2	0	0.000282	0.000563841	6.457e-05	0.0001	0	0	0.0006	0	0	0	InterVar: Uncertain significance PVS1=0 PS=[0, 0, 0, 0, 0] PM=[0, 1, 0, 1, 0, 0, 0] PP=[0, 0, 0, 0, 1, 0] BA1=0 BS=[0, 0, 0, 0, 0] BP=[0, 0, 0, 0, 0, 0, 0, 0]	P|LP	DM	p_clinvar	3
	c.G1987A:p.G663Arg	nonsynonymous SNV	5	149361143		3540	12	0	0.001689	0.00337229									InterVar: Uncertain significance PVS1=0 PS=[0, 0, 0, 0, 0] PM=[1, 1, 0, 0, 0, 0, 0] PP=[0, 0, 1, 0, 0, 0] BA1=0 BS=[0, 0, 0, 0, 0] BP=[0, 0, 0, 0, 0, 0, 0, 0]	VUS	DM	p_hgmd	4
Duggve-Melchior-Clausen dysplasia (DMC)
DYM(0)
RAB33B(0)
Dyssegmental dysplasia
HSPG2	c.C4060T:p.Gln1354*	stopgain	1	22198840		3551	1	0	0.000141	0.00028196									InterVar: Pathogenic PVS1=1 PS=[0, 0, 0, 0, 0] PM=[0, 1, 0, 0, 0, 0, 0] PP=[0, 0, 1, 0, 0, 0] BA1=0 BS=[0, 0, 0, 0, 0] BP=[0, 0, 0, 0, 0, 0, 0, 0]			P_interpreted	2
	c.G12886T:p.Val4296Leu	nonsynonymous SNV	1	22150627	rs144217842	3551	1	0	0.000141	0.00028196									InterVar: Likely pathogenic PVS1=0 PS=[1, 0, 0, 0, 0] PM=[1, 1, 0, 0, 0, 0, 0] PP=[0, 0, 0, 0, 0, 0] BA1=0 BS=[0, 0, 0, 0, 0] BP=[0, 0, 0, 0, 0, 0, 0, 0]			LP_interpreted	2
	c.C9175G:p.Arg3059Gly	nonsynonymous SNV	1	22168513		3550	2	0	0.000282	0.000563841									InterVar: Likely pathogenic PVS1=0 PS=[0, 0, 0, 0, 0] PM=[1, 1, 0, 0, 1, 0, 0] PP=[0, 0, 0, 0, 0, 0] BA1=0 BS=[0, 0, 0, 0, 0] BP=[0, 0, 0, 0, 0, 0, 0, 0]			LP_interpreted	2
	c.C8576G:p.T2859Arg	nonsynonymous SNV	1	22170681		3551	1	0	0.000141	0.00028196									InterVar: Likely pathogenic PVS1=0 PS=[0, 0, 0, 0, 0] PM=[1, 1, 0, 0, 1, 0, 0] PP=[0, 0, 0, 0, 0, 0] BA1=0 BS=[0, 0, 0, 0, 0] BP=[0, 0, 0, 0, 0, 0, 0, 0]			LP_interpreted	2
	c.G5483A:p.Arg1828His	nonsynonymous SNV	1	22183600	rs745892835	3551	1	0	0.000141	0.00028196	3.233e-05	0	0	0	0.0006	0	0	0	InterVar: Likely pathogenic PVS1=0 PS=[0, 0, 0, 0, 0] PM=[1, 1, 0, 0, 1, 0, 0] PP=[0, 0, 0, 0, 0, 0] BA1=0 BS=[0, 0, 0, 0, 0] BP=[0, 0, 0, 0, 0, 0, 0, 0]			LP_interpreted	2
	c.G937C:p.Gly313Arg	nonsynonymous SNV	1	22213934	rs536020535	3551	1	0	0.000141	0.00028196									InterVar: Likely pathogenic PVS1=0 PS=[0, 0, 0, 0, 0] PM=[1, 1, 0, 0, 1, 0, 0] PP=[0, 0, 1, 0, 0, 0] BA1=0 BS=[0, 1, 0, 0, 0] BP=[0, 0, 0, 0, 0, 0, 0, 0]			LP_interpreted	2
	c.G10982A:p.Arg3661Gln	nonsynonymous SNV	1	22159874		3551	1	0	0.000141	0.00028196									InterVar: Uncertain significance PVS1=0 PS=[0, 0, 0, 0, 0] PM=[1, 1, 0, 0, 0, 0, 0] PP=[0, 0, 0, 0, 0, 0] BA1=0 BS=[0, 0, 0, 0, 0] BP=[0, 0, 0, 0, 0, 0, 0, 0]		DM	p_hgmd	4
	c.G9970A:p.Gly3324Arg	nonsynonymous SNV	1	22165498		3549	3	0	0.000422	0.000843644									InterVar: Uncertain significance PVS1=0 PS=[0, 0, 0, 0, 0] PM=[1, 1, 0, 0, 0, 0, 0] PP=[0, 0, 1, 0, 0, 0] BA1=0 BS=[0, 0, 0, 0, 0] BP=[0, 0, 0, 0, 0, 0, 0, 0]		DM	p_hgmd	4
	c.G7418A:p.Arg2473His	nonsynonymous SNV	1	22176562	rs749970512	3547	5	0	0.000704	0.00140701	9.691e-05	0.0002	0	0	0.0006	0	0	0	InterVar: Uncertain significance PVS1=0 PS=[0, 0, 0, 0, 0] PM=[1, 1, 0, 0, 0, 0, 0] PP=[0, 0, 0, 0, 0, 0] BA1=0 BS=[0, 0, 0, 0, 0] BP=[0, 0, 0, 0, 0, 0, 0, 0]		DM	p_hgmd	4
Progressive pseudorheumatoid dysplasia
WISP3	c.C136T:p.Gln46*	stopgain	6	112382281		3551	1	0	0.000141	0.00028196									InterVar: Likely pathogenic PVS1=1 PS=[0, 0, 0, 0, 0] PM=[0, 1, 0, 0, 0, 0, 0] PP=[0, 0, 0, 0, 0, 0] BA1=0 BS=[0, 0, 0, 0, 0] BP=[0, 0, 0, 0, 0, 0, 0, 0]		DM	LP_interpreted	2
Asphyxiation thoracic dystrophy
DYNC2H1	c.5681_5682del:p.Glu1894fs	frameshift deletion	11	103046970-103046971	rs767846762	3549	3	0	0.000422	0.000843644									InterVar: Pathogenic PVS1=1 PS=[0, 0, 0, 0, 0] PM=[0, 1, 0, 0, 0, 0, 0] PP=[0, 0, 0, 0, 1, 0] BA1=0 BS=[0, 0, 0, 0, 0] BP=[0, 0, 0, 0, 0, 0, 0, 0]	P	DM	P_reported	1
	c.C10045T:p.Arg3349*	stopgain	11	103116085	rs751891969	3551	1	0	0.000141	0.00028196									InterVar: Pathogenic PVS1=1 PS=[0, 0, 0, 0, 0] PM=[0, 1, 0, 0, 0, 0, 0] PP=[0, 0, 1, 0, 1, 0] BA1=0 BS=[0, 0, 0, 0, 0] BP=[0, 0, 0, 0, 0, 0, 0, 0]	P		P_reported	1
	c.11277+1G>A	splicing	11	103173983		3551	1	0	0.000141	0.00028196									InterVar: Pathogenic PVS1=1 PS=[0, 0, 0, 0, 0] PM=[0, 1, 0, 0, 0, 0, 0] PP=[0, 0, 1, 0, 0, 0] BA1=0 BS=[0, 0, 0, 0, 0] BP=[0, 0, 0, 0, 0, 0, 0, 0]			P_interpreted	2
	c.5518_5519insTA:p.Val1840fs	frameshift insertion	11	103043994		3551	1	0	0.000141	0.00028196									InterVar: Likely pathogenic PVS1=1 PS=[0, 0, 0, 0, 0] PM=[0, 1, 0, 0, 0, 0, 0] PP=[0, 0, 0, 0, 0, 0] BA1=0 BS=[0, 0, 0, 0, 0] BP=[0, 0, 0, 0, 0, 0, 0, 0]			LP_interpreted	2
	c.8062delA:p.Lys2688fs	frameshift deletion	11	103070179		3551	1	0	0.000141	0.00028196									InterVar: Likely pathogenic PVS1=1 PS=[0, 0, 0, 0, 0] PM=[0, 1, 0, 0, 0, 0, 0] PP=[0, 0, 0, 0, 0, 0] BA1=0 BS=[0, 0, 0, 0, 0] BP=[0, 0, 0, 0, 0, 0, 0, 0]			LP_interpreted	2
	c.9977delG:p.Arg3326fs	frameshift deletion	11	103116017		3551	1	0	0.000141	0.00028196									InterVar: Likely pathogenic PVS1=1 PS=[0, 0, 0, 0, 0] PM=[0, 1, 0, 0, 0, 0, 0] PP=[0, 0, 0, 0, 0, 0] BA1=0 BS=[0, 0, 0, 0, 0] BP=[0, 0, 0, 0, 0, 0, 0, 0]			LP_interpreted	2
	Cys.Cys9010T:p.Arg3004Cys	nonsynonymous SNV	11	103091415		3548	4	0	0.000563	0.00112537	3.23e-05	0	0	0	0	0.0003	0	0	InterVar: Uncertain significance PVS1=0 PS=[0, 0, 0, 0, 0] PM=[1, 1, 0, 0, 0, 0, 0] PP=[0, 0, 1, 0, 0, 0] BA1=0 BS=[0, 0, 0, 0, 0] BP=[0, 0, 0, 0, 0, 0, 0, 0]		DM	p_hgmd	4
WDR34	c.1372+2T>C	splicing	9	131396503	rs758936528	3551	1	0	0.000141	0.00028196									InterVar: Pathogenic PVS1=1 PS=[0, 0, 0, 0, 0] PM=[0, 1, 0, 0, 0, 0, 0] PP=[0, 0, 1, 0, 0, 0] BA1=0 BS=[0, 0, 0, 0, 0] BP=[0, 0, 0, 0, 0, 0, 0, 0]			P_interpreted	2
IFT80	c.C401G:p.Ser134*	stopgain	3	160093638		3545	7	0	0.000985	0.00196806									InterVar: Pathogenic PVS1=1 PS=[0, 0, 0, 0, 0] PM=[0, 1, 0, 0, 0, 0, 0] PP=[0, 0, 1, 0, 0, 0] BA1=0 BS=[0, 0, 0, 0, 0] BP=[0, 0, 0, 0, 0, 0, 0, 0]			P_interpreted	2
	c.371-1G>C	splicing	3	160093669	rs769745055	3546	6	0	0.000845	0.00168857									InterVar: Pathogenic PVS1=1 PS=[0, 0, 0, 0, 0] PM=[0, 1, 0, 0, 0, 0, 0] PP=[0, 0, 1, 0, 0, 0] BA1=0 BS=[0, 0, 0, 0, 0] BP=[0, 0, 0, 0, 0, 0, 0, 0]			P_interpreted	2
	c.40-1T>C	splicing	3	160099511		3551	1	0	0.000141	0.00028196									InterVar: Pathogenic PVS1=1 PS=[0, 0, 0, 0, 0] PM=[0, 1, 0, 0, 0, 0, 0] PP=[0, 0, 1, 0, 0, 0] BA1=0 BS=[0, 0, 0, 0, 0] BP=[0, 0, 0, 0, 0, 0, 0, 0]			P_interpreted	2
IFT172	c.C811T:p.Arg271*	stopgain	2	27702991		3551	1	0	0.000141	0.00028196									InterVar: Pathogenic PVS1=1 PS=[0, 0, 0, 0, 0] PM=[0, 1, 0, 0, 0, 0, 0] PP=[0, 0, 1, 0, 1, 0] BA1=0 BS=[0, 0, 0, 0, 0] BP=[0, 0, 0, 0, 0, 0, 0, 0]	P		P_reported	1
	c.3229-1G>C	splicing	2	27679521		3551	1	0	0.000141	0.00028196									InterVar: Pathogenic PVS1=1 PS=[0, 0, 0, 0, 0] PM=[0, 1, 0, 0, 0, 0, 0] PP=[0, 0, 1, 0, 0, 0] BA1=0 BS=[0, 0, 0, 0, 0] BP=[0, 0, 0, 0, 0, 0, 0, 0]			P_interpreted	2
	c.2116-1G>A	splicing	2	27684704		3551	1	0	0.000141	0.00028196									InterVar: Pathogenic PVS1=1 PS=[0, 0, 0, 0, 0] PM=[0, 1, 0, 0, 0, 0, 0] PP=[0, 0, 1, 0, 0, 0] BA1=0 BS=[0, 0, 0, 0, 0] BP=[0, 0, 0, 0, 0, 0, 0, 0]			P_interpreted	2
	c.571-1G>A	splicing	2	27704128	rs775935517	3551	1	0	0.000141	0.00028196									InterVar: Pathogenic PVS1=1 PS=[0, 0, 0, 0, 0] PM=[0, 1, 0, 0, 0, 0, 0] PP=[0, 0, 1, 0, 0, 0] BA1=0 BS=[0, 0, 0, 0, 0] BP=[0, 0, 0, 0, 0, 0, 0, 0]			P_interpreted	2
	c.1989delC:p.Thr663fs	frameshift deletion	2	27685997		3551	1	0	0.000141	0.00028196									InterVar: Likely pathogenic PVS1=1 PS=[0, 0, 0, 0, 0] PM=[0, 1, 0, 0, 0, 0, 0] PP=[0, 0, 0, 0, 0, 0] BA1=0 BS=[0, 0, 0, 0, 0] BP=[0, 0, 0, 0, 0, 0, 0, 0]			LP_interpreted	2
IFT140	c.C2992T:p.Gln998*	stopgain	16	1574790		3551	1	0	0.000141	0.00028196									InterVar: Pathogenic PVS1=1 PS=[0, 0, 0, 0, 0] PM=[0, 1, 0, 0, 0, 0, 0] PP=[0, 0, 1, 0, 0, 0] BA1=0 BS=[0, 0, 0, 0, 0] BP=[0, 0, 0, 0, 0, 0, 0, 0]			P_interpreted	2
	c.C3214T:p.Arg1072*	stopgain	16	1573885		3551	1	0	0.000141	0.00028196									InterVar: Likely pathogenic PVS1=1 PS=[0, 0, 0, 0, 0] PM=[0, 1, 0, 0, 0, 0, 0] PP=[0, 0, 0, 0, 0, 0] BA1=0 BS=[0, 0, 0, 0, 0] BP=[0, 0, 0, 0, 0, 0, 0, 0]			LP_interpreted	2
	c.2767_2768del:p.Tyr923fs	frameshift deletion	16	1575886-1575889	rs769075694	3551	1	0	0.000141	0.00028196									InterVar: Likely pathogenic PVS1=1 PS=[0, 0, 0, 0, 0] PM=[0, 1, 0, 0, 0, 0, 0] PP=[0, 0, 0, 0, 0, 0] BA1=0 BS=[0, 0, 0, 0, 0] BP=[0, 0, 0, 0, 0, 0, 0, 0]			LP_interpreted	2
	c.G4182C:p.Thr1394Thr	synonymous SNV	16	1568217		3551	1	0	0.000141	0.00028196									InterVar: Uncertain significance PVS1=0 PS=[0, 0, 0, 0, 0] PM=[0, 1, 0, 0, 0, 0, 0] PP=[0, 0, 1, 0, 0, 0] BA1=0 BS=[0, 0, 0, 0, 0] BP=[0, 0, 0, 0, 0, 0, 0, 0]		DM	p_hgmd	4
	c.C489T:p.Gly163Gly	synonymous SNV	16	1642470	rs776597097	3551	1	0	0.000141	0.00028196									InterVar: Uncertain significance PVS1=0 PS=[0, 0, 0, 0, 0] PM=[0, 1, 0, 0, 0, 0, 0] PP=[0, 0, 1, 0, 0, 0] BA1=0 BS=[0, 0, 0, 0, 0] BP=[0, 0, 0, 0, 0, 0, 0, 0]		DM	p_hgmd	4
WDR19	c.634dupT:p.Leu211fs	frameshift insertion	4	39206803	rs587777348	3550	2	0	0.000282	0.000563841									InterVar: Pathogenic PVS1=1 PS=[0, 0, 0, 0, 0] PM=[0, 1, 0, 0, 0, 0, 0] PP=[0, 0, 0, 0, 1, 0] BA1=0 BS=[0, 0, 0, 0, 0] BP=[0, 0, 0, 0, 0, 0, 0, 0]	P	DM	P_reported	1
	c.2165+1G>T	splicing	4	39246173		3551	1	0	0.000141	0.00028196									InterVar: Pathogenic PVS1=1 PS=[0, 0, 0, 0, 0] PM=[0, 1, 0, 0, 0, 0, 0] PP=[0, 0, 1, 0, 0, 0] BA1=0 BS=[0, 0, 0, 0, 0] BP=[0, 0, 0, 0, 0, 0, 0, 0]		DM	P_interpreted	2
	c.2782-2A>G	splicing	4	39269613	rs753291151	3550	2	0	0.000282	0.000563841									InterVar: Pathogenic PVS1=1 PS=[0, 0, 0, 0, 0] PM=[0, 1, 0, 0, 0, 0, 0] PP=[0, 0, 1, 0, 0, 0] BA1=0 BS=[0, 0, 0, 0, 0] BP=[0, 0, 0, 0, 0, 0, 0, 0]			P_interpreted	2
	c.G2365C:p.G789Arg	nonsynonymous SNV	4	39241898		3551	1	0	0.000141	0.00028196									InterVar: Likely pathogenic PVS1=0 PS=[0, 0, 0, 0, 0] PM=[1, 1, 0, 0, 1, 0, 0] PP=[0, 0, 1, 0, 0, 0] BA1=0 BS=[0, 0, 0, 0, 0] BP=[0, 0, 0, 0, 0, 0, 0, 0]			LP_interpreted	2
TTC21B	c.G1111T:p.Glu371*	stopgain	2	166786234	.	3551	1	0	0.000141	0.00028196									InterVar: Pathogenic PVS1=1 PS=[0, 0, 0, 0, 0] PM=[0, 1, 0, 0, 0, 0, 0] PP=[0, 0, 1, 0, 0, 0] BA1=0 BS=[0, 0, 0, 0, 0] BP=[0, 0, 0, 0, 0, 0, 0, 0]			P_interpreted	2
	c.430-2A>C	splicing	2	166799853	.	3551	1	0	0.000141	0.00028196									InterVar: Pathogenic PVS1=1 PS=[0, 0, 0, 0, 0] PM=[0, 1, 0, 0, 0, 0, 0] PP=[0, 0, 1, 0, 0, 0] BA1=0 BS=[0, 0, 0, 0, 0] BP=[0, 0, 0, 0, 0, 0, 0, 0]			P_interpreted	2
	c.3845_3846del:p.Tyr1282fs	frameshift deletion	2	166732702-166732703	.	3551	1	0	0.000141	0.00028196									InterVar: Likely pathogenic PVS1=1 PS=[0, 0, 0, 0, 0] PM=[0, 1, 0, 0, 0, 0, 0] PP=[0, 0, 0, 0, 0, 0] BA1=0 BS=[0, 0, 0, 0, 0] BP=[0, 0, 0, 0, 0, 0, 0, 0]			LP_interpreted	2
	c.3224_3225insGAAACTGT:p.Val1075fs	frameshift insertion	2	166747027	.	3550	2	0	0.000282	0.000563841									InterVar: Likely pathogenic PVS1=1 PS=[0, 0, 0, 0, 0] PM=[0, 1, 0, 0, 0, 0, 0] PP=[0, 0, 0, 0, 0, 0] BA1=0 BS=[0, 0, 0, 0, 0] BP=[0, 0, 0, 0, 0, 0, 0, 0]			LP_interpreted	2
	c.C2599T:p.Arg867C	nonsynonymous SNV	2	166758390	rs746700857	3551	1	0	0.000141	0.00028196	3.24e-05	0.0001	0	0	0	0	0	0	InterVar: Uncertain significance PVS1=0 PS=[0, 0, 0, 0, 0] PM=[1, 1, 0, 0, 0, 0, 0] PP=[0, 0, 0, 0, 0, 0] BA1=0 BS=[0, 0, 0, 0, 0] BP=[0, 0, 0, 0, 0, 0, 0, 0]		DM	p_hgmd	4
	c.A1697G:p.His566Arg	nonsynonymous SNV	2	166773969	rs146320075	3551	1	0	0.000141	0.00028196	0.0014	0.0001	0	0	0	0.0023	0.0021	0.002	InterVar: Uncertain significance PVS1=0 PS=[0, 0, 0, 0, 0] PM=[1, 1, 0, 0, 0, 0, 0] PP=[0, 0, 1, 0, 0, 0] BA1=0 BS=[0, 0, 0, 0, 0] BP=[0, 0, 0, 0, 0, 0, 0, 0]	VUS	DM	p_hgmd	4
Craniometaphyseal dysplasia
GJA1	c.G458A:p.Arg153Gln	nonsynonymous SNV	6	121768451		3551	1	0	0.000141	0.00028196									InterVar: Likely pathogenic PVS1=0 PS=[0, 0, 0, 0, 0] PM=[1, 1, 0, 0, 0, 0, 0] PP=[0, 1, 1, 0, 0, 0] BA1=0 BS=[0, 0, 0, 0, 0] BP=[0, 0, 0, 0, 0, 0, 0, 0]		DM	LP_interpreted	2
Pyle dysplasia
Robinow syndrome
ROR2	c.T1248A:p.C416*	stopgain	9	94488927		3551	1	0	0.000141	0.00028196									InterVar: Likely pathogenic PVS1=1 PS=[0, 0, 0, 0, 0] PM=[0, 1, 0, 0, 0, 0, 0] PP=[0, 0, 0, 0, 0, 0] BA1=0 BS=[0, 0, 0, 0, 0] BP=[0, 0, 0, 0, 0, 0, 0, 0]			LP_interpreted	2
	c.G1583A:p.Arg528Gln	nonsynonymous SNV	9	94487193	rs142215888	3551	1	0	0.000141	0.00028196	0.001	0.0032	0	0	0	0	6.676e-05	0.001	InterVar: Uncertain significance PVS1=0 PS=[0, 0, 0, 0, 0] PM=[1, 1, 0, 0, 0, 0, 0] PP=[0, 0, 1, 0, 0, 0] BA1=0 BS=[0, 1, 0, 0, 0] BP=[0, 0, 0, 0, 0, 0, 0, 0]	VUS	DM	p_hgmd	4
* gnomAD; the Genome Aggregation Database (gnomAD; https://gnomad.broadinstitute.org/). African/African American (AFR), American Admixed/Latino (AMR), Ashkenazi Jewish (ASJ), East Asian (EAS), Finnish (FIN), Non-Finnish European (NFE) and other (OTH).
** P; pathogenic, LP; likely pathogenic, VUS; variant of significant, LB; likely benign, B; benign
*** DM; disease-causing mutation
**** See " Materials and methods" and Figure1
